# Supplementary material for: The impact of health information echo chambers on older adults avoidance behavior: the mediating role of information fatigue and the moderating role of trait mindfulness
Source: Front Psychol. 2024 Aug 16;15:1412515. doi: 10.3389/fpsyg.2024.1412515 (PMC11370067; doi:10.3389/fpsyg.2024.1412515)
Supplement: Supplementary file 1 [file Data_Sheet_1.CSV]

screenout	fatigue1	fatigue2	fatigue3	avoidance1	avoidance2	avoidance3	avoidance4	avoidance5	relevance1	relevance2	relevance3	relevance4	mindfulness1	mindfulness2	mindfulness3	mindfulness4	mindfulness5	overload1	overload2	overload3	similarity1	similarity2	similarity3	similarity4	age	gender	edu	city	time	income
4	2	2	2	3	1	1	3	2	1	2	2	2	2	2	2	2	2	4	3	5	3	4	3	3	1	1	2	河南-开封	3	3
4	4	5	4	3	1	1	2	2	5	3	4	2	2	4	5	3	5	3	4	5	1	2	1	4	2	2	1	福建-宁德	2	2
4	3	3	3	1	1	1	1	1	1	1	1	1	5	2	4	5	5	5	1	1	1	1	1	1	1	2	3	陕西-西安	4	4
4	2	2	2	2	2	3	3	2	3	1	1	1	4	4	4	4	4	2	2	2	3	3	2	3	2	2	1	福建-宁德	3	2
4	5	5	5	3	3	3	3	3	4	4	4	4	2	2	2	2	2	3	3	3	3	3	3	3	1	2	3	福建-福州	3	3
4	5	4	4	5	4	4	4	3	3	3	3	3	3	4	3	4	4	3	2	2	4	4	2	4	1	2	4	河南-开封	4	3
4	4	3	3	3	4	4	3	4	3	3	3	3	2	3	2	2	3	4	3	3	3	3	4	3	1	2	4	福建-宁德	4	3
4	4	4	3	2	1	1	2	1	5	5	5	4	2	3	3	2	2	4	4	5	3	4	2	4	3	1	3	陕西-西安	5	3
4	5	5	5	2	2	1	2	2	4	4	4	2	4	4	4	2	3	4	5	5	4	5	2	3	3	2	1	陕西-西安	2	3
4	4	3	2	1	1	3	3	1	4	4	4	3	2	3	3	3	4	5	3	1	2	2	1	1	1	1	3	陕西-西安	1	6
4	3	3	3	2	1	2	2	2	2	2	2	2	3	4	4	4	4	3	3	2	2	2	2	2	2	2	1	宁夏-石嘴山	3	2
4	4	5	5	4	5	4	3	4	4	4	4	4	2	2	3	2	1	4	4	5	4	3	5	3	1	1	1	江西-萍乡	3	3
4	5	4	2	2	2	4	3	3	3	5	4	1	4	5	4	3	4	4	4	4	4	5	1	2	3	1	2	陕西-西安	3	3
4	4	4	4	3	3	4	4	2	4	4	4	3	2	2	2	2	3	4	4	4	3	3	3	3	1	2	4	陕西-西安	4	3
4	4	4	4	2	2	3	2	1	4	4	4	4	4	4	4	4	4	2	3	4	3	2	2	2	1	2	4	上海-浦东新区	3	5
4	2	2	2	2	2	1	1	1	3	2	2	2	4	4	4	4	4	3	3	3	3	3	3	3	1	1	5	福建-厦门	1	6
4	4	3	3	2	2	3	3	1	2	2	2	2	2	2	2	3	2	4	3	3	3	3	3	3	4	2	4	河南-郑州	2	4
4	2	3	3	2	1	3	2	2	1	2	3	1	2	3	3	3	5	3	2	4	2	1	2	3	1	2	3	河南-郑州	2	4
4	4	4	4	3	3	3	3	3	3	3	5	4	2	4	2	4	4	5	5	5	2	3	2	2	1	2	4	河南-南阳	3	2
4	4	4	3	2	3	4	4	2	2	4	1	2	4	5	5	5	5	5	4	3	2	1	1	1	1	1	4	河南-南阳	2	4
4	1	1	1	1	1	1	1	1	3	3	3	2	3	3	3	3	5	1	1	1	3	3	3	1	2	1	3	陕西-西安	3	3
4	1	1	1	3	3	3	3	3	1	1	1	1	3	3	3	5	5	1	3	3	1	1	1	3	2	2	3	陕西-西安	4	3
4	3	3	3	3	3	3	3	3	3	3	3	3	3	3	3	3	3	3	3	3	3	3	3	3	1	2	1	福建-泉州	4	3
4	4	4	4	4	3	4	3	4	2	3	4	4	3	3	3	3	3	3	3	3	3	3	3	3	1	2	3	陕西-西安	4	3
4	4	3	5	2	2	3	2	2	4	1	2	3	4	5	4	5	4	4	5	5	3	2	5	4	2	1	1	福建-宁德	4	2
4	5	4	5	2	1	1	2	2	1	1	1	1	4	3	3	2	2	5	4	5	2	4	2	1	1	1	2	福建-宁德	2	3
4	3	2	2	1	1	1	1	1	3	2	2	1	3	4	4	4	4	2	2	2	2	2	2	2	1	2	4	内蒙古-通辽	3	3
4	3	3	3	2	3	3	2	3	3	4	3	3	4	4	4	4	4	3	3	4	3	2	3	4	1	2	1	福建-泉州	2	2
4	5	5	5	2	2	4	4	2	5	5	5	5	2	3	3	2	3	4	4	4	5	3	4	4	1	2	3	辽宁-大连	2	6
4	3	4	4	3	3	3	3	3	3	3	3	3	3	3	3	3	3	3	3	3	3	3	3	3	1	2	4	福建-福州	3	4
4	1	1	1	1	1	1	1	1	5	5	1	5	1	1	1	5	5	5	1	1	1	5	1	1	1	2	1	福建-福州	3	2
4	3	3	2	1	1	1	1	1	2	2	2	1	2	2	3	3	2	4	3	4	3	4	3	3	1	1	3	北京-丰台区	3	4
4	3	3	3	1	1	1	1	1	5	5	5	5	3	3	3	3	3	5	2	5	1	1	1	1	1	1	3	福建-福州	2	4
4	3	2	3	3	2	3	4	3	4	4	3	2	2	2	2	3	2	3	3	3	4	4	3	3	1	2	2	安徽-合肥	3	3
4	3	3	3	3	3	3	3	3	3	3	3	3	3	3	3	3	3	5	3	5	5	5	5	5	1	1	3	福建-福州	2	6
4	2	2	2	2	2	2	2	2	2	2	2	2	5	5	5	5	5	5	2	2	1	1	1	1	1	2	2	广东-广州	3	6
4	4	3	4	3	3	3	2	2	4	3	3	3	2	2	2	4	3	5	2	3	4	4	4	4	1	2	2	福建-龙岩	3	3
4	2	2	2	1	1	1	1	1	5	5	2	3	1	1	1	1	1	3	3	3	2	2	1	1	1	2	3	福建-福州	2	3
4	3	2	3	3	2	2	4	2	5	2	1	2	1	2	3	1	3	4	5	3	1	3	5	1	1	2	3	福建-福州	4	2
4	5	5	4	5	4	5	3	4	5	5	3	5	1	3	2	3	3	3	4	4	3	4	4	5	1	2	2	福建-福州	2	2
4	3	4	4	3	2	3	3	2	4	4	3	4	2	3	3	2	3	3	4	2	3	5	4	3	1	2	2	福建-龙岩	3	3
4	4	2	2	2	1	1	2	1	4	3	3	3	3	3	2	2	4	3	3	3	3	2	2	2	1	2	1	福建-南平	2	3
4	4	3	3	3	3	3	3	3	4	5	5	5	2	2	2	2	2	4	5	5	4	5	4	4	1	1	2	福建-龙岩	3	3
4	3	3	2	1	1	2	2	1	4	4	4	2	2	2	3	2	4	3	3	3	3	2	1	2	1	1	3	福建-南平	1	4
4	3	3	4	3	4	4	4	3	3	3	4	4	2	2	2	2	3	3	4	3	4	3	3	4	1	1	2	福建-南平	3	3
4	4	5	3	5	4	3	4	4	5	5	5	4	1	1	3	2	1	5	5	5	5	5	5	5	1	1	5	上海-黄浦区	2	4
4	1	1	1	1	1	1	1	1	3	2	1	1	4	4	4	3	5	4	2	3	2	1	1	1	1	2	3	福建-南平	2	3
4	3	3	3	3	3	3	3	3	3	3	3	3	3	3	3	3	3	4	3	3	3	3	3	3	3	2	1	福建-福州	3	1
4	1	1	1	3	3	3	3	1	5	5	5	5	1	1	1	1	1	3	3	3	1	1	1	1	3	2	1	福建-福州	4	1
4	4	4	3	1	1	1	1	1	2	2	2	4	3	3	3	5	4	3	4	4	3	3	3	3	1	2	1	福建-南平	4	2
4	3	3	3	2	2	2	2	2	4	3	2	2	3	3	3	3	3	3	3	3	2	2	2	2	1	1	1	福建-福州	3	3
4	1	1	1	5	5	3	2	4	4	3	3	2	5	4	4	4	4	4	3	3	1	1	1	4	1	2	1	福建-泉州	4	2
4	4	5	4	5	3	4	4	5	5	4	3	5	2	1	3	2	1	5	5	4	4	3	4	4	1	2	2	福建-福州	2	2
4	4	3	4	3	2	3	2	4	3	3	4	2	2	4	3	3	4	2	3	3	4	2	3	2	1	2	2	福建-福州	4	3
4	1	2	1	2	1	2	1	2	1	2	3	1	3	4	3	2	3	4	3	2	3	4	3	2	3	1	1	福建-福州	4	1
4	4	3	3	2	3	2	2	2	3	3	4	3	2	4	3	4	3	2	3	3	4	3	3	3	2	2	2	福建-福州	3	2
4	3	5	3	3	4	2	4	3	4	2	4	3	2	4	2	4	3	3	2	4	2	4	3	2	1	2	1	福建-福州	1	3
4	1	1	1	1	1	2	1	1	4	4	4	1	5	5	5	5	5	5	3	4	1	1	1	1	1	1	2	福建-泉州	4	3
4	5	3	3	2	4	3	3	4	2	3	2	3	1	1	1	2	1	5	3	4	2	2	2	2	1	1	2	福建-福州	4	3
4	1	1	1	4	2	4	2	1	4	4	1	2	4	4	4	4	4	4	1	4	2	1	1	2	1	2	2	福建-漳州	4	3
4	5	4	5	1	1	5	1	3	1	1	1	1	1	2	1	1	2	5	5	5	3	1	1	3	1	1	1	内蒙古-鄂尔多斯	2	2
4	3	2	2	1	1	1	3	1	4	3	4	4	3	4	4	3	5	4	4	4	1	1	1	3	1	2	1	福建-宁德	3	3
4	5	5	5	4	4	4	4	3	1	2	5	1	1	1	1	2	4	5	4	5	4	4	3	1	1	2	4	新疆-乌鲁木齐	4	6
4	3	3	3	2	2	2	2	2	3	3	3	3	4	4	4	4	4	3	3	3	2	2	2	2	1	2	4	新疆-乌鲁木齐	2	3
4	3	3	3	3	2	2	2	2	3	3	3	3	3	4	4	5	5	3	3	3	3	2	3	1	1	2	4	河南-南阳	3	3
4	3	3	4	5	5	5	5	4	3	4	3	3	1	2	2	2	2	5	5	5	1	1	1	1	1	1	4	新疆-乌鲁木齐	4	5
4	1	5	5	1	1	4	1	1	3	1	2	1	3	3	3	3	3	5	3	3	3	4	2	3	1	2	2	福建-宁德	4	3
4	5	4	4	2	1	3	4	2	5	5	4	5	2	2	2	3	3	4	4	5	3	1	4	3	1	1	2	内蒙古-鄂尔多斯	2	2
4	5	4	4	1	1	1	4	1	4	3	3	4	4	4	4	4	5	5	5	5	3	2	3	3	1	1	1	福建-宁德	3	2
4	2	2	2	3	1	3	1	1	3	1	1	1	4	4	4	4	5	5	3	5	3	3	1	2	2	2	3	内蒙古-鄂尔多斯	4	3
4	3	3	3	3	3	3	3	4	4	4	4	4	3	3	3	3	3	5	4	4	4	3	4	3	1	2	4	福建-福州	3	6
4	1	1	1	2	2	2	1	2	4	4	4	4	3	3	3	3	3	3	3	3	3	2	3	3	2	2	4	福建-福州	4	2
4	1	1	1	1	2	3	3	1	1	1	1	1	4	4	4	5	5	5	3	4	4	4	1	1	1	2	3	辽宁-丹东	4	2
4	1	1	1	1	2	3	3	1	1	1	1	1	4	4	4	5	5	5	3	4	4	4	1	1	1	2	3	辽宁-丹东	4	2
4	3	3	3	3	4	4	4	4	3	5	5	5	3	3	3	3	3	4	4	4	4	4	4	4	1	2	4	辽宁-丹东	2	3
4	5	4	4	1	1	2	1	1	4	5	5	4	5	4	4	5	4	1	2	2	3	1	1	4	1	2	1	福建-福州	3	3
4	4	4	4	1	1	1	1	1	5	5	5	4	4	4	4	2	4	1	1	1	4	1	3	5	2	2	1	福建-福州	3	2
4	5	5	5	3	1	1	2	1	5	4	4	2	5	5	5	5	5	4	5	4	5	1	3	2	1	1	2	福建-福州	4	3
4	3	3	3	1	1	1	1	1	5	5	5	5	1	1	1	1	1	5	5	5	5	5	2	4	2	1	3	福建-福州	1	5
4	3	2	4	2	1	3	2	1	3	5	3	5	3	3	4	2	4	3	3	3	2	1	1	1	1	1	3	河南-安阳	3	5
4	3	3	2	1	1	2	3	1	3	3	3	2	5	4	4	4	5	3	1	3	2	2	1	1	1	2	4	河南-安阳	3	2
4	3	3	3	2	2	1	2	2	5	5	5	5	1	1	1	1	1	5	5	5	4	4	5	5	1	2	1	贵州-贵阳	2	3
4	4	4	4	1	2	2	2	1	5	2	2	5	1	1	1	2	1	5	5	5	4	4	4	4	1	2	1	贵州-贵阳	4	3
4	1	1	1	1	1	1	1	1	4	2	4	3	1	1	1	1	1	4	4	4	1	1	1	1	2	1	3	贵州-贵阳	1	5
4	4	4	3	2	3	2	2	3	3	4	3	3	2	3	3	4	4	5	5	3	3	4	3	4	1	2	4	辽宁-丹东	3	3
4	3	2	4	2	2	4	2	1	4	5	4	2	2	2	3	3	3	2	3	2	4	2	3	3	1	2	1	福建-泉州	4	3
4	1	1	1	5	5	5	5	1	5	5	5	5	5	5	5	5	5	3	3	3	3	3	3	3	1	2	1	福建-福州	5	6
4	2	1	1	3	3	3	1	1	5	5	5	2	3	4	2	4	4	3	3	3	5	1	1	3	1	2	2	海南-琼中	3	2
4	4	4	3	2	3	2	4	3	5	5	4	3	2	3	2	2	3	2	4	3	3	1	1	2	3	2	1	福建-泉州	3	2
4	4	4	4	4	3	3	4	3	3	4	5	5	2	2	2	2	2	5	4	4	3	3	3	3	1	2	1	福建-福州	4	3
4	4	3	4	1	1	1	2	1	4	4	4	4	4	4	4	3	3	5	4	4	4	4	4	4	1	1	1	福建-福州	3	5
4	5	4	4	5	4	5	4	5	4	5	5	5	2	2	2	2	2	4	4	4	5	5	3	3	1	2	2	福建-厦门	3	4
4	4	4	4	2	2	4	4	2	3	4	2	2	2	2	2	4	2	4	3	3	2	2	2	3	1	2	3	福建-福州	4	3
4	3	3	3	2	2	2	2	2	5	5	5	5	1	1	1	1	1	5	4	4	3	3	1	4	1	2	3	福建-漳州	2	3
4	3	3	2	1	1	2	1	1	5	4	1	1	5	5	4	3	5	4	3	2	4	2	1	4	1	2	2	福建-漳州	2	2
4	2	1	2	5	3	5	5	4	4	3	3	4	4	3	4	3	3	2	2	2	2	3	3	2	1	1	1	福建-漳州	3	2
4	4	4	4	2	2	4	2	2	4	4	4	4	2	2	2	2	3	3	3	3	3	4	2	4	1	2	1	福建-泉州	3	3
4	4	3	3	2	2	4	4	2	4	4	2	2	4	4	4	2	4	4	2	3	2	2	2	3	1	1	3	四川-成都	3	3
4	2	3	4	2	2	2	3	2	2	3	2	1	4	3	4	4	4	4	2	4	1	1	1	1	1	2	1	福建-泉州	3	2
4	3	3	4	2	2	2	3	3	4	5	4	4	3	3	4	2	2	4	2	4	3	3	3	2	1	2	2	福建-龙岩	3	3
4	3	3	3	3	1	2	2	1	3	3	3	2	3	4	5	4	4	5	4	4	4	2	1	1	1	2	4	福建-泉州	4	5
4	4	3	4	3	3	5	4	4	5	3	4	5	2	3	1	1	3	4	5	4	4	5	4	5	1	2	1	福建-福州	4	1
4	5	5	5	5	5	5	5	5	5	5	3	3	1	1	1	1	1	5	5	5	5	5	5	5	1	2	3	福建-福州	4	2
4	3	3	3	3	3	3	3	3	2	2	2	2	4	4	4	4	4	3	3	2	4	3	3	3	1	1	3	江西-上饶	4	3
4	2	2	2	1	1	1	1	1	1	1	3	1	5	4	4	5	4	3	1	1	1	1	1	1	1	1	4	福建-福州	4	6
4	3	3	3	2	1	1	2	2	4	4	5	4	2	4	5	4	5	5	3	3	2	2	1	1	3	2	1	福建-泉州	3	1
4	4	4	4	4	1	1	1	1	4	4	4	4	3	5	2	5	3	3	3	3	4	4	1	3	2	1	1	福建-福州	3	1
4	4	4	4	4	4	4	4	4	5	5	5	5	1	1	1	1	1	5	1	5	5	1	1	1	2	1	1	海南-琼中	3	2
4	2	2	2	1	1	5	1	1	2	5	5	1	5	5	5	5	5	5	3	5	5	1	1	1	1	2	4	海南-海口	5	4
4	4	5	3	5	3	3	2	3	4	5	2	2	3	3	2	2	4	5	5	5	5	2	2	2	1	2	1	福建-福州	4	5
4	1	1	1	2	2	3	3	2	1	1	1	1	3	5	5	5	5	4	1	1	1	1	1	1	1	2	3	福建-福州	2	1
4	5	5	5	3	2	2	2	2	5	2	2	2	4	4	4	4	4	4	4	4	2	2	1	2	1	1	1	福建-宁德	2	3
4	5	4	4	3	2	2	1	1	3	3	5	1	2	2	3	1	2	4	2	1	3	1	2	4	1	2	3	福建-南平	4	3
4	4	2	4	4	1	4	2	2	2	1	2	1	4	5	5	3	4	4	4	3	3	2	2	3	1	2	2	福建-福州	4	4
4	2	2	2	1	1	1	1	1	4	3	2	1	3	4	4	5	4	3	2	3	1	1	1	1	1	2	1	安徽-芜湖	3	2
4	4	5	5	3	3	4	5	3	2	4	3	3	1	1	2	2	1	3	4	3	4	4	5	4	1	1	3	江苏-苏州	3	3
4	3	3	3	1	1	1	2	1	1	3	5	4	5	5	5	5	5	3	1	1	1	1	1	1	1	1	3	福建-南平	2	3
4	4	4	4	2	2	4	4	2	5	5	5	5	1	2	2	1	2	2	4	4	2	3	2	4	1	1	2	安徽-芜湖	4	3
4	3	3	4	2	2	2	2	1	4	2	4	2	2	1	1	2	2	2	2	2	3	4	4	2	2	2	2	福建-福州	3	2
4	3	3	4	3	4	4	3	3	3	3	4	4	2	3	2	3	2	4	4	4	3	3	4	3	1	2	3	广东-东莞	3	6
4	4	3	3	3	3	3	3	2	4	4	3	3	2	2	2	2	2	3	3	3	3	3	3	3	1	2	3	福建-泉州	4	3
4	2	2	2	2	2	2	2	2	3	4	4	3	1	1	1	2	2	3	3	3	2	2	2	2	3	1	3	福建-福州	4	4
4	3	2	3	2	2	3	3	4	3	3	3	3	4	4	4	3	3	3	3	3	4	4	4	4	1	2	3	江西-上饶	4	3
4	2	2	3	3	3	3	3	3	3	3	3	3	3	3	3	3	3	2	2	2	3	3	2	2	1	1	3	福建-福州	2	5
4	1	1	1	3	1	4	4	1	1	1	1	1	3	3	4	4	3	1	1	1	1	1	1	1	1	2	3	台湾-台中	3	3
4	4	4	4	3	1	2	2	1	3	1	1	3	2	1	1	1	1	5	4	4	3	2	2	2	1	2	1	福建-福州	2	4
4	5	5	5	1	1	5	5	5	5	5	1	5	1	1	1	1	1	1	1	1	5	5	5	5	1	1	1	福建-南平	3	1
4	2	2	1	3	1	2	1	1	2	4	2	2	4	4	5	5	5	5	3	5	1	1	1	1	1	1	2	四川-达州	4	4
4	2	2	2	1	1	2	3	2	4	4	3	2	4	4	4	5	4	4	3	4	5	4	3	4	1	1	1	福建-泉州	3	5
4	2	2	2	3	2	2	2	2	3	3	3	3	2	2	3	3	3	3	4	3	3	2	3	3	1	1	2	江苏-苏州	2	4
4	5	5	5	5	5	5	5	5	5	5	5	5	1	1	1	1	1	5	5	5	5	5	5	5	1	1	4	四川-达州	4	3
4	4	4	4	2	2	2	2	2	1	1	1	1	2	2	2	2	2	4	4	4	4	4	4	4	1	2	5	福建-漳州	3	6
4	4	4	4	5	5	5	4	4	5	4	2	3	5	5	5	5	5	1	4	3	1	1	1	1	3	2	1	福建-漳州	3	1
4	4	4	4	3	3	4	3	3	3	3	4	4	3	3	3	3	3	3	3	3	4	4	3	3	1	1	4	四川-绵阳	4	4
4	3	3	3	4	2	3	2	2	4	4	3	3	3	4	4	4	4	2	2	2	2	2	2	2	1	2	2	湖南-衡阳	3	3
4	2	3	3	1	1	2	3	2	5	3	5	3	2	2	2	3	3	3	3	3	3	3	4	3	1	2	3	江苏-苏州	2	4
4	3	3	2	2	1	1	2	2	1	1	2	2	3	4	4	4	5	4	3	3	2	1	1	2	1	1	3	河南-周口	3	6
4	5	4	4	3	3	3	4	3	4	4	3	4	1	3	3	2	3	5	3	4	5	4	5	3	1	2	1	福建-泉州	3	3
4	3	2	4	3	4	4	4	2	4	4	3	3	2	2	3	2	2	3	4	3	4	3	4	3	1	1	3	福建-福州	2	4
4	4	3	3	5	5	4	4	4	4	3	4	4	2	1	2	2	1	4	4	5	4	5	4	3	1	2	3	福建-福州	2	4
4	4	4	4	4	4	4	4	5	4	3	4	5	2	3	2	2	2	4	5	4	4	4	3	4	1	1	4	福建-福州	2	1
4	4	4	4	4	4	4	4	4	4	4	4	4	2	2	2	2	2	5	5	5	5	5	5	5	1	2	2	福建-厦门	3	4
4	3	4	4	2	2	3	2	1	5	4	5	5	2	3	3	2	2	5	5	4	4	4	3	3	1	2	1	福建-福州	3	3
4	3	3	3	2	2	2	3	3	4	3	3	4	2	3	3	4	4	4	4	4	2	2	2	2	1	2	2	福建-漳州	2	5
4	3	3	3	2	2	2	2	2	3	3	3	3	2	4	4	4	4	3	3	3	3	3	3	3	1	2	1	福建-泉州	2	3
4	4	4	5	4	3	5	4	5	4	3	4	4	2	2	3	2	2	3	4	4	3	4	4	3	1	1	1	福建-福州	4	6
4	5	4	4	5	4	5	4	3	4	3	4	5	2	2	3	2	2	4	4	4	4	3	4	4	1	2	3	福建-福州	2	4
4	1	1	1	1	1	1	1	1	2	4	4	4	2	2	1	2	2	2	2	3	2	2	2	4	2	1	1	福建-龙岩	3	3
4	4	4	4	2	2	4	3	2	4	4	4	4	3	4	4	2	4	3	4	3	3	2	1	2	1	2	2	福建-福州	4	3
4	4	4	5	4	4	5	4	4	4	3	3	3	2	2	2	2	2	5	4	4	4	4	4	4	1	1	1	河北-承德	3	2
4	4	3	4	3	3	4	4	4	3	2	4	4	3	2	2	2	3	3	2	2	4	3	2	2	1	1	3	浙江-温州	4	4
4	3	3	2	4	4	3	3	3	5	3	3	5	3	3	3	2	2	4	4	5	4	4	4	3	3	2	1	浙江-温州	3	2
4	5	5	5	5	5	4	4	4	2	2	3	5	1	1	1	1	1	5	5	3	2	1	1	3	1	1	3	四川-德阳	3	3
4	3	4	3	5	5	5	5	5	3	3	3	3	2	1	1	2	1	4	3	4	3	2	2	3	2	1	3	福建-漳州	4	3
4	2	2	3	2	1	2	1	1	2	2	2	3	4	5	4	4	5	3	2	3	2	2	2	2	1	2	3	福建-福州	4	4
4	2	2	2	2	1	3	2	2	3	3	2	2	2	3	3	3	3	3	3	3	2	2	3	2	1	2	4	福建-漳州	4	5
4	3	4	4	1	2	4	2	3	4	2	1	2	1	2	2	2	2	4	2	3	1	1	1	1	1	2	1	重庆-合川区	3	2
4	4	2	2	4	2	2	2	2	4	1	1	3	2	3	2	3	2	2	3	4	4	3	4	3	1	2	2	福建-福州	4	3
4	4	3	4	2	2	3	2	3	3	4	4	3	2	2	2	4	3	5	3	3	2	4	2	2	1	2	1	福建-福州	3	3
4	4	4	4	4	4	4	4	4	4	4	4	4	2	2	2	2	2	4	4	4	4	4	4	4	1	2	1	北京-丰台区	3	5
4	4	4	4	4	4	4	4	4	4	4	4	4	2	2	2	2	2	4	4	4	4	4	4	4	1	2	4	安徽-淮北	2	4
4	4	2	2	2	2	4	2	1	1	2	1	1	4	4	4	5	5	4	2	3	2	2	2	2	1	2	4	四川-成都	3	5
4	1	2	2	3	3	2	3	2	2	1	2	1	4	5	5	5	5	4	4	4	4	4	4	4	1	1	3	福建-福州	3	6
4	5	5	5	5	5	5	5	5	5	5	5	5	1	1	1	1	1	5	5	5	5	5	5	5	1	2	4	福建-福州	5	3
4	4	4	4	3	2	2	2	2	5	5	5	5	4	4	4	4	4	4	4	4	4	4	4	4	1	1	3	福建-厦门	4	6
4	5	5	5	2	1	2	1	2	4	3	2	2	3	4	4	4	4	3	3	3	3	3	3	3	1	2	4	福建-福州	1	2
4	2	2	2	1	1	1	1	1	5	4	2	3	3	3	3	3	3	3	3	3	4	4	4	4	1	2	5	福建-福州	4	4
4	2	2	1	1	1	2	1	2	4	2	4	1	3	4	4	4	4	5	3	4	3	2	1	2	2	1	4	福建-泉州	3	3
4	1	1	1	2	2	2	2	3	4	4	4	3	4	4	4	4	4	1	1	2	2	3	3	3	1	1	2	福建-福州	2	4
4	3	2	3	4	3	3	3	2	3	2	3	3	3	2	2	3	2	3	4	3	3	2	3	3	1	1	2	福建-福州	4	4
4	5	4	5	4	4	4	3	3	5	5	5	4	2	2	2	2	1	3	4	4	5	3	4	4	1	1	1	浙江-杭州	3	4
4	2	2	2	2	2	4	4	1	1	4	2	4	2	2	2	2	2	5	4	4	4	4	4	4	1	2	4	河南-郑州	3	4
4	3	3	3	4	4	4	4	4	4	4	4	3	2	2	2	2	2	4	4	4	4	4	4	4	1	2	4	福建-福州	3	1
4	2	2	2	1	1	1	1	1	2	2	2	2	4	4	4	4	4	4	2	2	2	2	2	2	1	2	3	福建-福州	4	6
4	1	1	2	1	1	1	1	1	2	2	2	2	4	5	5	5	5	4	1	4	1	1	1	1	1	1	1	福建-福州	3	4
4	3	3	3	1	1	1	1	1	1	1	1	1	5	2	4	5	5	5	1	1	1	1	1	1	1	2	3	陕西-西安	4	4
4	5	4	4	5	4	4	4	3	3	3	3	3	3	4	3	4	4	3	2	2	4	4	2	4	1	2	4	河南-开封	4	3
4	5	5	5	2	2	1	2	2	4	4	4	2	4	4	4	2	3	4	5	5	4	5	2	3	3	2	1	陕西-西安	2	3
4	4	5	5	4	5	4	3	4	4	4	4	4	2	2	3	2	1	4	4	5	4	3	5	3	1	1	1	江西-萍乡	3	3
4	4	4	4	2	2	3	2	1	4	4	4	4	4	4	4	4	4	2	3	4	3	2	2	2	1	2	4	上海-浦东新区	3	5
4	4	4	3	2	3	4	4	2	2	4	1	2	4	5	5	5	5	5	4	3	2	1	1	1	1	1	4	河南-南阳	2	4
4	3	3	3	3	3	3	3	3	3	3	3	3	3	3	3	3	3	3	3	3	3	3	3	3	1	2	1	福建-泉州	4	3
4	4	3	5	2	2	3	2	2	4	1	2	3	4	5	4	5	4	4	5	5	3	2	5	4	2	1	1	福建-宁德	4	2
4	5	5	5	2	2	4	4	2	5	5	5	5	2	3	3	2	3	4	4	4	5	3	4	4	1	2	3	辽宁-大连	2	6
4	3	3	3	1	1	1	1	1	5	5	5	5	3	3	3	3	3	5	2	5	1	1	1	1	1	1	3	福建-福州	2	4
4	2	2	2	1	1	1	1	1	5	5	2	3	1	1	1	1	1	3	3	3	2	2	1	1	1	2	3	福建-福州	2	3
4	4	2	2	2	1	1	2	1	4	3	3	3	3	3	2	2	4	3	3	3	3	2	2	2	1	2	1	福建-南平	2	3
4	3	3	4	3	4	4	4	3	3	3	4	4	2	2	2	2	3	3	4	3	4	3	3	4	1	1	2	福建-南平	3	3
4	1	1	1	3	3	3	3	1	5	5	5	5	1	1	1	1	1	3	3	3	1	1	1	1	3	2	1	福建-福州	4	1
4	1	1	1	5	5	3	2	4	4	3	3	2	5	4	4	4	4	4	3	3	1	1	1	4	1	2	1	福建-泉州	4	2
4	4	3	3	2	3	2	2	2	3	3	4	3	2	4	3	4	3	2	3	3	4	3	3	3	2	2	2	福建-福州	3	2
4	5	4	5	1	1	5	1	3	1	1	1	1	1	2	1	1	2	5	5	5	3	1	1	3	1	1	1	内蒙古-鄂尔多斯	2	2
4	3	3	3	3	2	2	2	2	3	3	3	3	3	4	4	5	5	3	3	3	3	2	3	1	1	2	4	河南-南阳	3	3
4	5	4	4	1	1	1	4	1	4	3	3	4	4	4	4	4	5	5	5	5	3	2	3	3	1	1	1	福建-宁德	3	2
4	1	1	1	2	2	2	1	2	4	4	4	4	3	3	3	3	3	3	3	3	3	2	3	3	2	2	4	福建-福州	4	2
4	3	3	3	3	4	4	4	4	3	5	5	5	3	3	3	3	3	4	4	4	4	4	4	4	1	2	4	辽宁-丹东	2	3
4	3	2	4	2	1	3	2	1	3	5	3	5	3	3	4	2	4	3	3	3	2	1	1	1	1	1	3	河南-安阳	3	5
4	4	4	3	2	3	2	2	3	3	4	3	3	2	3	3	4	4	5	5	3	3	4	3	4	1	2	4	辽宁-丹东	3	3
4	2	1	1	3	3	3	1	1	5	5	5	2	3	4	2	4	4	3	3	3	5	1	1	3	1	2	2	海南-琼中	3	2
4	4	3	4	1	1	1	2	1	4	4	4	4	4	4	4	3	3	5	4	4	4	4	4	4	1	1	1	福建-福州	3	5
4	3	3	2	1	1	2	1	1	5	4	1	1	5	5	4	3	5	4	3	2	4	2	1	4	1	2	2	福建-漳州	2	2
4	4	3	3	2	2	4	4	2	4	4	2	2	4	4	4	2	4	4	2	3	2	2	2	3	1	1	3	四川-成都	3	3
4	3	3	3	3	3	3	3	3	2	2	2	2	4	4	4	4	4	3	3	2	4	3	3	3	1	1	3	江西-上饶	4	3
4	4	4	4	4	1	1	1	1	4	4	4	4	3	5	2	5	3	3	3	3	4	4	1	3	2	1	1	福建-福州	3	1
4	2	2	2	1	1	5	1	1	2	5	5	1	5	5	5	5	5	5	3	5	5	1	1	1	1	2	4	海南-海口	5	4
4	5	4	4	3	2	2	1	1	3	3	5	1	2	2	3	1	2	4	2	1	3	1	2	4	1	2	3	福建-南平	4	3
4	4	4	4	2	2	4	4	2	5	5	5	5	1	2	2	1	2	2	4	4	2	3	2	4	1	1	2	安徽-芜湖	4	3
4	2	2	3	3	3	3	3	3	3	3	3	3	3	3	3	3	3	2	2	2	3	3	2	2	1	1	3	福建-福州	2	5
4	4	4	4	3	1	2	2	1	3	1	1	3	2	1	1	1	1	5	4	4	3	2	2	2	1	2	1	福建-福州	2	4
4	2	2	2	3	2	2	2	2	3	3	3	3	2	2	3	3	3	3	4	3	3	2	3	3	1	1	2	江苏-苏州	2	4
4	4	4	4	5	5	5	4	4	5	4	2	3	5	5	5	5	5	1	4	3	1	1	1	1	3	2	1	福建-漳州	3	1
4	5	4	4	3	3	3	4	3	4	4	3	4	1	3	3	2	3	5	3	4	5	4	5	3	1	2	1	福建-泉州	3	3
4	4	4	4	4	4	4	4	4	4	4	4	4	2	2	2	2	2	5	5	5	5	5	5	5	1	2	2	福建-厦门	3	4
4	3	3	3	2	2	2	3	3	4	3	3	4	2	3	3	4	4	4	4	4	2	2	2	2	1	2	2	福建-漳州	2	5
4	1	1	1	1	1	1	1	1	2	4	4	4	2	2	1	2	2	2	2	3	2	2	2	4	2	1	1	福建-龙岩	3	3
4	4	4	3	3	3	4	4	4	3	2	4	4	3	2	2	2	3	3	2	2	4	3	2	2	1	1	3	浙江-温州	4	4
4	2	2	2	2	1	3	2	2	3	3	2	2	2	3	3	3	3	3	3	3	2	2	3	2	1	2	4	福建-漳州	4	5
4	4	3	4	2	2	3	2	3	3	4	4	3	2	2	2	4	3	5	3	3	2	4	2	2	1	2	1	福建-福州	3	3
4	4	2	2	2	2	4	2	1	1	2	1	1	4	4	4	5	5	4	2	3	2	2	2	2	1	2	4	四川-成都	3	5
4	4	4	4	3	2	2	2	2	5	5	5	5	4	4	4	4	4	4	4	4	4	4	4	4	1	1	3	福建-厦门	4	6
4	2	1	2	1	1	2	1	2	4	2	4	1	3	4	4	4	4	5	3	4	3	2	1	2	2	1	4	福建-泉州	3	3
4	2	1	3	2	2	4	4	1	1	4	2	4	2	2	2	2	2	5	4	4	4	4	4	4	1	2	4	河南-郑州	3	4
4	1	2	1	1	1	1	1	1	2	2	2	2	4	5	5	5	5	4	1	4	1	1	1	1	1	1	1	福建-福州	3	4
4	4	3	4	2	1	1	2	1	5	5	5	4	2	3	3	2	2	4	4	5	3	4	2	4	3	1	3	陕西-西安	5	3
4	4	4	4	2	2	3	2	1	4	4	4	4	4	4	4	4	4	2	3	4	3	2	2	2	1	2	4	上海-浦东新区	3	5
4	4	3	4	3	3	3	3	3	3	3	3	3	3	3	3	3	3	3	3	3	3	3	3	3	1	2	4	福建-福州	3	4
4	4	2	2	2	1	1	2	1	4	3	3	3	3	3	2	2	4	3	3	3	3	2	2	2	1	2	1	福建-南平	2	3
4	4	3	4	3	2	3	2	4	3	3	4	2	2	4	3	3	4	2	3	3	4	2	3	2	1	2	2	福建-福州	4	3
4	3	3	3	3	2	2	2	2	3	3	3	3	3	4	4	5	5	3	3	3	3	2	3	1	1	2	4	河南-南阳	3	3
4	3	4	2	1	1	1	1	1	5	5	5	5	1	1	1	1	1	5	5	5	5	5	2	4	2	1	3	福建-福州	1	5
4	2	1	2	5	3	5	4	5	4	3	3	4	4	3	4	3	3	2	2	2	2	3	3	2	1	1	1	福建-漳州	3	2
4	1	1	1	2	2	3	2	3	1	1	1	1	3	5	5	5	5	4	1	1	1	1	1	1	1	2	3	福建-福州	2	1
4	4	5	3	3	1	2	1	2	3	1	1	3	2	1	1	1	1	5	4	4	3	2	2	2	1	2	1	福建-福州	2	4
4	4	4	4	4	4	4	5	4	4	3	4	5	2	3	2	2	2	4	5	4	4	4	3	4	1	1	4	福建-福州	2	1
4	2	3	1	2	2	3	4	2	1	4	2	4	2	2	2	2	2	5	4	4	4	4	4	4	1	2	4	河南-郑州	3	4
4	1	2	1	2	1	1	2	3	4	4	4	4	3	3	3	3	3	3	3	3	3	2	3	3	2	2	4	福建-福州	4	2
